# Supplementary material for: Gene-Wide Analysis Detects Two New Susceptibility Genes for Alzheimer's Disease
Source: PLoS One. 2014 Jun 12;9(6):e94661. doi: 10.1371/journal.pone.0094661 (PMC4055488; doi:10.1371/journal.pone.0094661)
Supplement: Table S10 — Brain eQTL Tissues. (XLSX) [file pone.0094661.s010.xlsx]

## Sheet: SupplTable10
Table S10. Brain eQTL Tissues
IndexSNP	eSNPid	LD (CEU) r^2	Tissue	PMID citation	SampleSize	eSNP.p	Transcript	Best eSNP in this dataset	r^2 (colA SNP to colG SNP)	r^2 (colB SNP to colG SNP)	is_cis	Chr	B36 pos	ArrayID
rs1713669	rs481887	1	Cerebellum (all samples)	23622250	549	2.25e-11	TP53INP1	rs481887	1	Same SNP	1	8	96037014	10025902292
rs1713669	rs481887	1	Cerebellum (Alzheimer's)	23622250	376	3.12e-05	TP53INP1	rs481887	1	Same SNP	1	8	96037014	10025902292
rs1713669	rs481887	1	Cerebellum (normal samples)	23622250	173	5.02e-05	TP53INP1	rs481887	1	Same SNP	1	8	96037014	10025902292
rs1713669	rs481887	1	Prefrontal cortex (Alzheimer's)	23622250	376	1.0644e-05	TP53INP1	rs481887	1	Same SNP	1	8	96037014	10025902292
rs1713669	rs481887	1	Visual cortex (all samples)	23622250	549	1.69e-07	TP53INP1	rs481887	1	Same SNP	1	8	96037014	10025902292
rs1713669	rs481887	1	Visual cortex (Alzheimer's)	23622250	376	1.23e-05	TP53INP1	rs481887	1	Same SNP	1	8	96037014	10025902292
